# Supplementary material for: Multifaceted Benefits of GDF11 Treatment in Spinal Cord Injury: In Vitro and In Vivo Studies
Source: Int J Mol Sci. 2022 Dec 27;24(1):421. doi: 10.3390/ijms24010421 (PMC9820576; doi:10.3390/ijms24010421)
Supplement: Supplementary file 1 [file ijms-24-00421-s001.zip]

Archive with 1 entries (1 files):
- ijms-2062492-supplementary.pdf
